# Supplementary material for: A High-Fidelity Patient-Derived Organoid Platform Recapitulates the Dynamic Metabolic Landscape of Cisplatin Tolerance in Mesothelioma
Source: Cancers (Basel). 2026 May 7;18(10):1500. doi: 10.3390/cancers18101500 (PMC13204214; doi:10.3390/cancers18101500)
Supplement: Supplementary file 1 [file cancers-18-01500-s001.zip]

Archive with 1 entries (1 files):
- cancers-4253702-supplementary.pdf
